# Supplementary material for: Evaluating the potential impact of targeted vaccination strategies against severe acute respiratory syndrome coronavirus (SARS-CoV) and Middle East respiratory syndrome coronavirus (MERS-CoV) outbreaks in the healthcare setting
Source: Theor Biol Med Model. 2019 Oct 7;16:16. doi: 10.1186/s12976-019-0112-6 (PMC6778978; doi:10.1186/s12976-019-0112-6)
Supplement: Supplementary file 1 — The R code for the simulation algorithm for generating multiple stochastic realizations to assess the effect of vaccination strategies using Monte Carlo simulation methods is included as supplementary material. (R 7 kb) [file 12976_2019_112_MOESM1_ESM.r]

install.packages("readxl")
library(readxl)

# Input

# using the patient_list, there are a number of easy solutions that you could use to work you way through the transmission tree.
# I'm still going to use the generation indicator, because that would be easy.

# The function "Graph" will produce a data frame that can be used to graph proportion of cases averted by proportion of people of a 
#    certiain type (e.g., patients, health care workers[HCW]) vaccinated 
# The first input to the function is the type of worker to vaccinate. Based on the input excel sheet these include: "HCW","Family","Patient", and "OtherHCW"
# The second input is the number of simulations to run at each percent of vaccination coverage

graph <- function(worker_type, num_of_sims){
  
  #Tramission trees for all 3 outbreaks are read in. The data frame will include information for all 3 outbreaks.
  
  #South Korea outbreak
  patient_list_sk_o <- read_excel("C:/Users/rayle/Desktop/fwddatasetforthesissimulations/ROutbreakTool_TransmissionTree .xlsx", sheet=1, col_names=TRUE)
  patient_gen_sk_o <- read_excel("C:/Users/rayle/Desktop/fwddatasetforthesissimulations/ROutbreakTool_TransmissionTree .xlsx", sheet=4, col_names=TRUE)
  
  #Singopore outbreak
  patient_list_sing_o <- read_excel("C:/Users/rayle/Desktop/fwddatasetforthesissimulations/ROutbreakTool_TransmissionTree .xlsx", sheet=2, col_names=TRUE)
  patient_gen_sing_o <- read_excel("C:/Users/rayle/Desktop/fwddatasetforthesissimulations/ROutbreakTool_TransmissionTree .xlsx", sheet=5, col_names=TRUE)
  
  #Toronto outbreak
  patient_list_tor_o <- read_excel("C:/Users/rayle/Desktop/fwddatasetforthesissimulations/ROutbreakTool_TransmissionTree .xlsx", sheet=3, col_names=TRUE)
  patient_gen_tor_o <- read_excel("C:/Users/rayle/Desktop/fwddatasetforthesissimulations/ROutbreakTool_TransmissionTree .xlsx", sheet=6, col_names=TRUE)
  
  # The proportions vector is a vector with values from 0 to 1 at 0.01 increments representing the percent coverage. The mean proportion of cases averted
  # will be calculated at each percent in the vector
  proportions = seq(0, 1, 0.01)
  SK = vector(length = length(proportions))
  Singapore = SK
  Toronto = SK
  #A data frame containing the vector of percent vaccination coverage and an empty column for each outbreak is built
  results = data.frame(proportions, SK, Singapore, Toronto)
  
  # These are the 3 possible outbreaks
  cities = c("SK", "Singapore", "Toronto")
  
  #The following loop runs for each of the 3 outbreaks
  for (z in 1:3) {
    
    outbreak = cities[z]
    
    #Based on the index in the cities vector, the correct data will be read for the outbreak city being indexed
    if (outbreak == "SK"){
      patient_list = patient_list_sk_o 
      patient_gen = patient_gen_sk_o
    }
    
    if (outbreak == "Singapore"){
      patient_list = patient_list_sing_o
      patient_gen = patient_gen_sing_o
    }
    
    if (outbreak == "Toronto"){
      patient_list = patient_list_tor_o
      patient_gen = patient_gen_tor_o
    }
    
    #For each outbreak, at each percent of vaccination coverage the following code runs
    for (j in 1:length(proportions)) {
      
      #An empty vector is created with its length equal to the number of simulations that are run at each percent of vaccination coverage
      cases_averted = vector(length = num_of_sims)
      #This is the specific value for vacciantion coverage for this run
      prop_vaxxed = proportions[j]
      
      for (k in 1:num_of_sims) {
        
        
        # create some criteria for selecting immune patients. 
        # creates a column saying everyone is at risk
        patient_gen$immune <- c(0)
        
        #Calculates the number of people in the outbreak
        people = max(patient_gen$Source)
        
        # defines only the population of choice (i.e., HC, patients, family...) as vaccinated at the specified proportion
        for (i in 1:people) {
          if (worker_type == patient_gen$`Type A`[i]) {
            patient_gen$immune[i] = sample(x = c(0,1), replace = TRUE, size = 1, prob = c(1-prop_vaxxed, prop_vaxxed))
          }
        }
        
        
        #get max tree depth/generation
        highestgen <- max(unique(patient_gen$Generation))
        
        #index is always infected, everyone else is not infected at the beginning of the outbreak
        patient_gen$infected_gen0 <- ifelse(patient_gen$Generation == 0 ,1, 0)
        
        i = 1
        
        #Loop runs for each generation
        for (i in 1:highestgen){
          
          #evaluate exposure and infection status at each generation
          
          #Subsets the people infected in the current generation
          current_gen <- patient_gen[ patient_gen$Generation==i,]
          
          #Subsets to any of the patients that are infected by someone that is in the current generation
          current_gen_exposures <- patient_list[ patient_list$Target %in% current_gen$Source,]
          
          #Subsets to the people who were infected in the previous generation
            previous_gen_infections <- patient_gen[ patient_gen[,paste0("infected_gen",i-1)]==1,]
          
          # can only be exposed if someone has the disease:
          current_gen_exposures <- current_gen_exposures[ current_gen_exposures$Source %in% previous_gen_infections$Source,]
          
          # can't become infected if vaxxed
          current_gen_exposures <-current_gen_exposures[ current_gen_exposures$Target %in% patient_gen[patient_gen$immune==0,"Source"], ]
          
          
          patient_gen[, paste0("infected_gen",i)] <- ifelse( patient_gen$Source %in% current_gen_exposures$Target, 1, 0)
        }
        
        
        infect_across_gens <- names(patient_gen)[grepl(x = names(patient_gen), pattern = "infected_gen")]
        
        patient_gen$infected <- ifelse(rowSums(patient_gen[,infect_across_gens])>0,1,0)
        
        #Calculated the proportion of cases averted
        cases_averted[k] = (people - sum(patient_gen$infected))/people
        
      }
      
      #Calculates the mean proportion of cases averted across all the simulations
      mean = mean(cases_averted)
      results[j, z+1] = mean
      
    }
    
  }
  
  return(results)
}

#Runs function vaccinating health care workers and runs 100 simulations at each percent vaccination coverage for each outbreak
graphs_HCW = graph("HCW",100)
#Runs function vaccination patients
graphs_patient = graph("Patient",100)

#The following code plots the proportion of cases averted by the proportion of people vaccinated using the data frame created using the "Graph" function

#Health care worker vaccination graphs
plot(graphs_HCW[,1],graphs_HCW[,2],xlim = c(0,1), ylim = c(0,1),xlab = "Proportion HCWs Vaccinated",ylab = "Proportion of Cases Averted",main = "SK Outbreak")

plot(graphs_HCW[,1],graphs_HCW[,3],xlim = c(0,1), ylim = c(0,1),xlab = "Proportion HCWs Vaccinated",ylab = "Proportion of Cases Averted",main = "Singapore Outbreak")

plot(graphs_HCW[,1],graphs_HCW[,4],xlim = c(0,1), ylim = c(0,1),xlab = "Proportion HCWs Vaccinated",ylab = "Proportion of Cases Averted",main = "Toronto Outbreak")

########################################

#Patient vaccination graphs
plot(graphs_patient[,1],graphs_patient[,2],xlim = c(0,1), ylim = c(0,1), xlab = "Proportion Patients Vaccinated",ylab = "Proportion of Cases Averted",main = "SK Outbreak")

plot(graphs_patient[,1],graphs_patient[,3],xlim = c(0,1), ylim = c(0,1),xlab = "Proportion Patients Vaccinated",ylab = "Proportion of Cases Averted",main = "Singapore Outbreak")

plot(graphs_patient[,1],graphs_patient[,4],xlim = c(0,1), ylim = c(0,1),xlab = "Proportion Patients Vaccinated",ylab = "Proportion of Cases Averted",main = "Toronto Outbreak")
